# Supplementary material for: Preclinical evidence for mitochondrial DNA as a potential blood biomarker for chemotherapy-induced peripheral neuropathy
Source: PLoS One. 2022 Jan 11;17(1):e0262544. doi: 10.1371/journal.pone.0262544 (PMC8752024; doi:10.1371/journal.pone.0262544)
Supplement: S1 Raw data — (XLSX) [file pone.0262544.s001.xlsx]

## Sheet: Fig 1A Paclitaxel
	VEHICLE
			8g von Frey
	BL	D7	PEAK	RoP
	1	2
	1	2
	2.75	3
	2	1
	2	2
	1	2
	1.667	1	4
	5	6	7
	3	2	3
	3.667	4	3
	3	1	2
	3	2	4
	0.5	1	4
	2.5	2	2
	0.5	1	2
	2	2	1
	2	2	2
	4	3	2
	1.5	2	3
	8	7
	6.33333	0
	6	2
	2	1
	6.66667	5
	4.33333	3
	1.5	2	4	2
	3.5	4	3	4
	1	3	3	2
	3.5	2	4	2
MEAN - Height of bar on Fig 1	2.92818	2.41379	3.11765	2.5
SEM - error bar on Fig 1	0.361677	0.287323	0.330801	0.433013
	PACLITAXEL
		8g von Frey
	BL	D7	PEAK	RoP
	3.75	2
	1.5	2
	0.75	1
	1.25	2
	1.25	3
	1.25	1
	2.333	5	7
	3.667	1	8
	1.667	2	6
	4.333	2	6
	3	3	5
	2	3	6
	2	2	5
	3	2	5
	1	1	6
	0.5	1	3
	2	2	6
	3	3	5
	1.5	2	6
	4.66667	0
	5.66667	3
	6.66667	2
	7	0
	5	2
	4.66667	4
	2.5	4	8	3
	1	1	6	2
	5	5	9	1
	0.5	0	7	6
MEAN - Height of bar on Fig 1	2.84195	2.10345	6.11765	3
SEM - error bar on Fig 1	0.345436	0.244873	0.341734	0.935414

## Sheet: Fig 1B Oxaliplatin
	VEHICLE
	BL	D7	PEAK	RoP
	4	3
	1.66667	1
	3	3
	1	3
	3.66667	6
	2.5	3	2
	2	2	2
	3	2	2
	3	3	2
	2.5	3	2
	2.5	5	4
	2.5	4	3
	2.5	1	2
	2.5	4	3
	0.333333	1	2	2
	2.33333	2	2	3
	3	3	3	4
	1.33333	2	3	2
	2	2	0	2
	3.33333	3	2	3
	0.666667	3	1	0
	1	3
	1.66667	3
	2.66667	4
	1.33333	2
	1	2
	1.33333	1	2
	1	2	3
	2.33333	3	2
	3.33333	3	3
	1.5	2	4
MEAN - Height of bar on Fig 1	2.14516	2.70968	2.33333	2.28571
SEM - error bar on Fig 1	0.167871	0.203166	0.199205	0.473804
	OXALIPLATIN
		8g von Frey
	BL	D7	PEAK	RoP
	2.66667	5
	2.66667	7
	3.33333	3
	3.33333	2
	1.66667	5
	0.5	3	7
	3	2	6
	2.5	2	6
	3.5	4	8
	3	3	4
	1	1	5
	2.5	3	6
	2.5	3	4
	3	4	5
	1	4	4	3
	1.66667	1	3	1
	1.66667	4	5	1
	1.66667	4	6	2
	3	4	5	2
	2.66667	2	8	2
	2.33333	5	4	2
	1	2
	1.33333	4
	2	2
	2.33333	4
	1	1
	2.33333	4	8
	0.666667	2	4
	2	2	4
	1.33333	0	5
	2.33333	3	6
MEAN - Height of bar on Fig 1	2.1129	3.06452	5.38095	1.85714
SEM - error bar on Fig 1	0.151336	0.266137	0.319793	0.26082

## Sheet: Fig 1C Bortezomib
	VEHICLE
			8g von Frey
	BL	D4	PEAK	RoP
	1.5	5	2
	2	5	4
	0.5	4	3
	1	3	3
	2	5	3
	2	2	3
	1.5	1
	1.5	2
	3	3
	2.66667	2
	2	4
	1.66667	3
	0		0	2
	0		2	2
	2		3	3
	0		4	3
	1		2	1
	4		3	1
	3		3	1
	3		2	2
MEAN - Height of bar on Fig 1	1.71667	3.25	2.64286	1.875
SEM - error bar on Fig 1	0.245753	0.391675	0.269455	0.295048
	BORTEZOMIB
			8g von Frey
	BL	D4	PEAK	RoP
	1.5	4	5
	3	6	7
	0.5	2	3
	4	7	6
	2	3	6
	0	2	7
	0.5	1
	2	3
	4	4
	2	6
	2	4
	1.66667	3
	4		6	3
	2		7	2
	3		4	1
	1		5	3
	1		7	3
	3		4	2
	2		5	2
	3		5	2
MEAN - Height of bar on Fig 1	2.10833	3.75	5.5	2.25
SEM - error bar on Fig 1	0.264706	0.524043	0.343703	0.25
