# Supplementary material for: Preclinical evidence for mitochondrial DNA as a potential blood biomarker for chemotherapy-induced peripheral neuropathy
Source: PLoS One. 2022 Jan 11;17(1):e0262544. doi: 10.1371/journal.pone.0262544 (PMC8752024; doi:10.1371/journal.pone.0262544)
Supplement: S2 Raw data — (XLSX) [file pone.0262544.s002.xlsx]

## Sheet: Fig 2A Paclitaxel-Blood
				B2M				mito
	day	Treatment	no	Plate a	Plate b	Plate c	Mean	Plate a	Plate b	Plate c	Mean	Mt/N ratio - black squares on Fig 2	Mean - height of bar on Fig 2	SEM - error bar on Fig 2
plate 1	7	Taxol	3	63.3	2140	425	876.1	222000	165000	100000	162333	185.291
plate 1	7	Taxol	5	910	3550	2440	2300	804000	355000	279000	479333	208.406
plate 1	7	Taxol	8	502	3910	1250	1887.33	548000	417000	288000	417667	221.3
plate 3	7	Taxol	9	2630	1170	1930	1910	249000	130000	159000	179333	93.8918
plate 2	7	Taxol	10	1490	3550	1960	2333.33	675000	517000	471000	554333	237.571
plate 3	7	Taxol	6	2550	4570	1290	2803.33	575000	514000	629000	572667	204.281	191.79	20.8368
plate 1	7	Vehicle	2	96.8	4020	775	1630.6	518000	211000	337000	355333	217.916
plate 1	7	Vehicle	4	839	4280	689	1936	496000	105000	537000	379333	195.937
plate 3	7	Vehicle	7	11600	2760	2170	5510	1080000	1140000	1140000	1120000	203.267
plate 2	7	Vehicle	11	1100	3910	1830	2280	745000	640000	585000	656667	288.012
plate 2	7	Vehicle	12	2900	4020	2480	3133.33	473000	488000	503000	488000	155.745
plate 3	7	Vehicle	1	4800	1270	3250	3106.67	374000	274000	345000	331000	106.545	194.57	24.9063
plate 1	Peak	Taxol	1	1310	2340	1190	1613.33	370000	318000	677000	455000	282.025
plate 1	Peak	Taxol	2	884	4650	1670	2401.33	899000	518000	772000	729667	303.859
plate 3	Peak	Taxol	4	4030	1950	1850	2610	1060000	882000	822000	921333	353.001
plate 3	Peak	Taxol	7	954	1200	522	892	372000	158000	93600	207867	233.034
plate 2	Peak	Taxol	11	500	2340	1000	1280	482000	485000	563000	510000	398.438
plate 3	Peak	Taxol	10	558	618	422	532.667	95900	73500	97700	89033.3	167.146	289.584	33.8233
plate 1	Peak	Vehicle	3	366	1660	649	891.667	207000	157000	27900	130633	146.505
plate 1	Peak	Vehicle	6	636	1710	11000	4448.67	531000	279000	789000	533000	119.811
plate 3	Peak	Vehicle	5	5900	730	1190	2606.67	149000	438000	422000	336333	129.028
plate 3	Peak	Vehicle	9	1370	4070	1380	2273.33	449000	285000	443000	392333	172.581
plate 2	Peak	Vehicle	8	1480	4650	3810	3313.33	481000	412000	472000	455000	137.324
plate 2	Peak	Vehicle	12	785	1710	1100	1198.33	134000	117000	123000	124667	104.033	134.88	9.61816
plate 3	Resolution	Taxol	7	1290	665	2210	1388.33	546000	272000	489000	435667	313.806
plate 3	Resolution	Taxol	8	873	799	1610	1094	103000	72700	117000	97566.7	89.1834
plate 2	Resolution	Taxol	10	3090	3860	2650	3200	294000	423000	385000	367333	114.792
plate 2	Resolution	Taxol	11	879	1060	1460	1133	142000	106000	118000	122000	107.679	156.365	52.757
plate 3	Resolution	Vehicle	1	2210	1710	3310	2410	402000	445000	402000	416333	172.752
plate 3	Resolution	Vehicle	2	1510	1290	1780	1535	597000	361000	473000	477000	310.749
plate 2	Resolution	Vehicle	3	6290	3570	3730	4530	474000	449000	500000	474333	104.709
plate 2	Resolution	Vehicle	6	1400	1480	1540	1473.33	302000	257000	237000	265333	180.09	192.075	43.0439

## Sheet: Fig 2B Oxaliplatin-Blood
			B2M				Mito					Mean - height of bar on Fig 2	SEM - error bar on Fig 2
	#	Condition	2016-03-21	2016-04-26	2016-04-27	Mean	2016-03-21	2016-04-26	2016-04-27	Mean	Mt/N ratio - black squares on Fig 2
Day 7	2	Saline	138000	263333	275667	225667	23300000	4.60667e+07	36500000	3.52889e+07	156.376
Day 7	6	Saline	201333	230667	198333	210111	2.42667e+07	4.55333e+07	2.63333e+07	3.20444e+07	152.512
Day 7	8	Saline	190333	276333	237333	234667	25500000	4.83333e+07	34400000	3.60778e+07	153.741
Day 7	9	Saline	184667	238333	149000	190667	1.46333e+07	28500000	1.90333e+07	2.07222e+07	108.683
Day 7	7	Saline	*	143667	240667	192167	*	2.88333e+07	2.48667e+07	26850000	139.722	142.207	8.86005
Day 7	1	Oxaliplatin	66966.7	117667	103100	95911.1	1.29667e+07	2.69333e+07	16500000	18800000	196.015
Day 7	3	Oxaliplatin	39300	71633.3	70266.7	60400	14800000	2.81333e+07	20800000	2.12444e+07	351.729
Day 7	4	Oxaliplatin	98900	295333	106200	166811	2.39667e+07	4.69667e+07	2.54667e+07	3.21333e+07	192.633
Day 7	5	Oxaliplatin	107600	150000	147000	134867	22400000	4.44333e+07	2.75333e+07	3.14556e+07	233.234
Day 7	10	Oxaliplatin	27933.3	84633.3	147733	86766.7	19300000	5.37233e+06	25200000	1.66241e+07	191.596	233.041	30.6663
			B2M				Mito					Mean - height of bar on Fig 2	SEM - error bar on Fig 2
	#	Condition	2016-06-24	2016-05-05	2016-06-06	Mean	2016-06-24	2016-05-05	2016-06-06	Mean	Mt/N ratio - black squares on Fig 2
Peak	4	Saline	89566.7	89800	71566.7	83644.4	25200000	2.32333e+07	2.25333e+07	2.36556e+07	282.811
Peak	8	Saline	108500	148667	146333	134500	40200000	34000000	3.74333e+07	3.72111e+07	276.663
Peak	9	Saline	82200	95766.7	94400	90788.9	2.13333e+07	1.45001e+07	20000000	1.86111e+07	204.994
Peak	11	Saline	181000	189667	207667	192778	29400000	2.35667e+07	36300000	2.97556e+07	154.352
Peak	12	Saline	82300	74650	94700	83883.3	23300000	2.24667e+07	2.25667e+07	2.27778e+07	271.541
Peak	14	Saline	67133.3	68366.7	67600	67700	2.52667e+07	2.31333e+07	2.33333e+07	2.39111e+07	353.192
Peak	18	Saline	72633.3	77833.3	89433.3	79966.7	2.43667e+07	23600000	2.50667e+07	2.43444e+07	304.432
Peak	2	Saline	63000	52966.7	137000	84322.2	7.05005e+06	2.39933e+07	5.95033e+06	12331239	146.239
Peak	16	Saline	284333	110750	160333	185139	24850000	2.13333e+07	1.50133e+07	2.03989e+07	110.182	233.823	27.6379
Peak	1	Oxaliplatin	120033	108500	106333	111622	43600000	3.54333e+07	38300000	3.91111e+07	350.388
Peak	5	Oxaliplatin	88333.3	64171.7	92166.7	81557.2	2.71333e+07	2.73333e+07	2.11667e+07	2.52111e+07	309.122
Peak	6	Oxaliplatin	119667	128667	136000	128111	4.72333e+07	3.81667e+07	4.03333e+07	4.19111e+07	327.147
Peak	7	Oxaliplatin	127933	102900	409767	213533	5.43333e+07	3.71333e+07	4.34333e+07	4.49667e+07	210.584
Peak	10	Oxaliplatin	121000	145000	150000	138667	3.60667e+07	3.06667e+07	36800000	3.45111e+07	248.878
Peak	13	Oxaliplatin	123333	82720.7	151333	119129	3.33333e+07	2.81333e+07	32100000	3.11889e+07	261.807
Peak	17	Oxaliplatin	121333	134000	154000	136444	3.05667e+07	29200000	3.38667e+07	3.12111e+07	228.746
Peak	3	Oxaliplatin	36100	68500	67833.3	57477.8	6680000	1.60333e+07	2.27033e+06	8.32789e+06	144.889
Peak	15	Oxaliplatin	329000	166750	120233	205328	54800000	2.19333e+07	12380000	2.97044e+07	144.668	247.359	24.6506
			B2M				Mito					Mean - height of bar on Fig 2	SEM - error bar on Fig 2
	#	Condition	2016-06-24	2016-05-05	2016-06-06	Mean	2016-06-24	2016-05-05	2016-06-06	Mean	Mt/N ratio - black squares on Fig 2
RoP	1	Saline	100267	87766.7	72150	86727.8	2.90333e+07	28000000	28400000	2.84778e+07	328.358
RoP	2	Saline	263667	322333	273667	286556	31300000	3.35333e+07	3.55667e+07	3.34667e+07	116.789
RoP	6	Saline	51766.7	53007	54166.7	52980.1	8.13333e+06	1.40667e+07	1.48333e+07	1.23444e+07	233.001
RoP	7	Saline	68033.3	83200	104000	85077.8	1.72667e+07	2.85333e+07	2.21667e+07	2.26556e+07	266.292
RoP	11	Saline	83400	117667	122800	107956	1.75667e+07	2.33333e+07	2.09333e+07	2.06111e+07	190.922
RoP	13	Saline	57166.7	126000	165667	116278	1.36333e+07	2.15333e+07	2.19667e+07	1.90444e+07	163.784
RoP	17	Saline	164000	65300	133300	120867	17900000	27700000	3.17667e+07	2.57889e+07	213.366	216.073	26.1168
RoP	3	Oxaliplatin	55333.3	58533.3	62700	58855.6	1.40667e+07	19700000	1.90667e+07	1.76111e+07	299.226
RoP	5	Oxaliplatin	33133.3	36900	44166.7	38066.7	1.19333e+07	1.94333e+07	1.80333e+07	1.64667e+07	432.574
RoP	12	Oxaliplatin	47900	109833	92366.7	83366.7	9.05667e+06	1.69667e+07	15500000	1.38411e+07	166.027
RoP	14	Oxaliplatin	164667	179667	165667	170000	9780000	16150000	1.55333e+07	1.38211e+07	81.3007
RoP	15	Oxaliplatin	59800	76750	77433.3	71327.8	11100000	1.52333e+07	1.41667e+07	13500000	189.267
RoP	16	Oxaliplatin	475667	256000	212667	314778	2.10333e+07	1.47667e+07	2.17667e+07	1.91889e+07	60.9601	204.893	57.2957
		* Technical error - Noted in manuscript methods

## Sheet: Fig 2C Bortezomib-Blood
			Mito				B2M
	D4	Condition	2017-03-10	2017-03-04	02/03 & 11/03	MEAN	2017-03-10	2017-03-04	02/03 & 11/03	MEAN	Mt/N ratio - black squares on Fig 2	Mean - height of bar on Fig 2	SEM - error bar on Fig 2
Day 4	Cohort 32 #1	BTZ	298000	1.38333e+06	1.36667e+06	1016000	9216.67	31100	30566.7	23627.8	43.0002
Day 4	Cohort 32 #3	BTZ	1.36667e+06	1.06567e+06	1.18333e+06	1.20522e+06	55500	42600	55033.3	51044.4	23.6112
Day 4	Cohort 32 #5	BTZ	2.73667e+06	2600000	2500000	2.61222e+06	142333	101033	130667	124678	20.9518
Day 4	Cohort 33 #1	BTZ	2.88333e+06	2630000	2.59333e+06	2.70222e+06	47400	41766.7	57200	48788.9	55.386
Day 4	Cohort 33 #2	BTZ	3.97667e+06	3.21667e+06	3870000	3.68778e+06	86766.7	64866.7	98533.3	83388.9	44.2239
Day 4	Cohort 33 #3	BTZ	1.97667e+06	2.74333e+06	1.70333e+06	2.14111e+06	60266.7	40933.3	41666.7	47622.2	44.9603	38.6889	5.50542
Day 4	Cohort 32 #2	VEH	1.40667e+06	1.85333e+06	1480000	1580000	20933.3	24600	29333.3	24955.6	63.3126
Day 4	Cohort 32 #4	VEH	782667	1320000	869333	990667	35400	59766.7	61100	52088.9	19.0188
Day 4	Cohort 32 #6	VEH	1.53667e+06	1.45667e+06	1690000	1.56111e+06	48366.7	32666.7	65833.3	48955.6	31.8883
Day 4	Cohort 33 #4	VEH	1.50333e+06	1.62333e+06	1.80667e+06	1.64444e+06	23266.7	20666.7	30366.7	24766.7	66.3975
Day 4	Cohort 33 #5	VEH	2.13333e+06	1.95333e+06	2.11333e+06	2.06667e+06	41800	29700	32233.3	34577.8	59.7686
Day 4	Cohort 33 #6	VEH	3.61333e+06	3.03333e+06	3.42667e+06	3.35778e+06	49266.7	33900	51333.3	44833.3	74.8947	52.5467	8.96331
			Mito				B2M
	PP	Condition	2017-03-12	2017-03-13	2017-03-14	MEAN	2017-03-12	2017-03-13	2017-03-14	MEAN	Mt/N ratio - black squares on Fig 2	Mean - height of bar on Fig 2	SEM - error bar on Fig 2
Peak	Cohort 29 #1	BTZ	3.09333e+06	3.64667e+06	3440000	3.39333e+06	49233.3	51933.3	56366.7	52511.1	64.6212
Peak	Cohort 29 #4	BTZ	1770000	2070000	2.01667e+06	1.95222e+06	21600	20300	22700	21533.3	90.6605
Peak	Cohort 29 #6	BTZ	2160000	2.48667e+06	2.32333e+06	2.32333e+06	36400	35733.3	37566.7	36566.7	63.5369
Peak	Cohort 29 #8	BTZ	3.02333e+06	3.50667e+06	3.24667e+06	3.25889e+06	45533.3	45866.7	45966.7	45788.9	71.172
Peak	Cohort 29 #10	BTZ	2000000	2.21333e+06	2.02333e+06	2.07889e+06	35866.7	42300	45400	41188.9	50.4721
Peak	Cohort 29 #12	BTZ	2.06667e+06	2240000	2.26667e+06	2.19111e+06	20000	18066.7	20566.7	19544.4	112.109	75.4287	9.08594
Peak	Cohort 29 #2	VEH	2.12333e+06	2550000	2.42333e+06	2.36556e+06	42433.3	41033.3	41666.7	41711.1	56.7128
Peak	Cohort 29 #3	VEH	4070000	4450000	3.85333e+06	4.12444e+06	68566.7	76333.3	64000	69633.3	59.2309
Peak	Cohort 29 #5	VEH	*	4.77667e+06	3.88333e+06	4330000	*	156333	123333	139833	30.9654
Peak	Cohort 29 #7	VEH	3420000	4.00333e+06	3.67333e+06	3.69889e+06	68500	72166.7	70166.7	70277.8	52.6324
Peak	Cohort 29 #9	VEH	4690000	4900000	3.90333e+06	4.49778e+06	156667	175000	150000	160556	28.0138
Peak	Cohort 29 #11	VEH	1680000	2.09333e+06	1.99333e+06	1.92222e+06	74933.3	73933.3	72933.3	73933.3	25.9994	42.2591	6.323
			Mito				B2M
	RoP	Condition	2017-03-12	2017-03-13	2017-03-14	MEAN	2017-03-12	2017-03-13	2017-03-14	MEAN	Mt/N ratio - black squares on Fig 2	Mean - height of bar on Fig 2	SEM - error bar on Fig 2
RoP	Cohort 30 #4	BTZ	4.54667e+06	4.73333e+06	3.60667e+06	4.29556e+06	154900	87733.3	64833.3	102489	41.9124
RoP	Cohort 30 #5	BTZ	3.08333e+06	3450000	3.48333e+06	3.33889e+06	49000	49933.3	50466.7	49800	67.046
RoP	Cohort 30 #6	BTZ	4.54333e+06	4780000	4.18333e+06	4.50222e+06	112667	132333	95666.7	113556	39.6477
RoP	Cohort 30 #7	BTZ	2.10667e+06	2.09667e+06	2.24333e+06	2.14889e+06	40100	38800	43233.3	40711.1	52.7838
RoP	Cohort 30 #11	BTZ	3740000	3630000	1.99667e+06	3.12222e+06	48033.3	59500	33333.3	46955.6	66.4931
RoP	Cohort 30 #12	BTZ	2.52333e+06	2.72333e+06	2.98667e+06	2.74444e+06	142333	135000	147667	141667	19.3725
RoP	Cohort 30 #13	BTZ	1.52333e+06	1.74667e+06	1.69333e+06	1.65444e+06	28066.7	29533.3	31633.3	29744.4	55.622
RoP	Cohort 30 #15	BTZ	4860000	5.98667e+06	4260000	5.03556e+06	65966.7	79966.7	61400	69111.1	72.8617	51.9674	6.27389
RoP	Cohort 30 #1	VEH	2.17667e+06	2.15667e+06	2.15333e+06	2.16222e+06	31866.7	29300	30800	30655.6	70.5328
RoP	Cohort 30 #2	VEH	2.48333e+06	2760000	2.67667e+06	2640000	44266.7	45066.7	42466.7	43933.3	60.091
RoP	Cohort 30 #3	VEH	2.36667e+06	2.56667e+06	2.59333e+06	2.50889e+06	26533.3	27500	29800	27944.4	89.7813
RoP	Cohort 30 #8	VEH	1750000	2.04667e+06	1.89667e+06	1.89778e+06	28200	28500	26966.7	27888.9	68.0478
RoP	Cohort 30 #9	VEH	3460000	3.65333e+06	2960000	3.35778e+06	33033.3	39666.7	31400	34700	96.7659
RoP	Cohort 30 #10	VEH	5.44667e+06	5815000	1.45333e+06	4.23833e+06	58566.7	65433.3	16433.3	46811.1	90.5412
RoP	Cohort 30 #14	VEH	2600000	2.39333e+06	2290000	2.42778e+06	38333.3	42766.7	38166.7	39755.6	61.0676
RoP	Cohort 30 #16	VEH	3.44333e+06	3440000	3520000	3.46778e+06	41633.3	42833.3	42066.7	42177.8	82.2181	77.3807	5.04481
		* Technical error - Noted in manuscript methods
