# Supplementary material for: Preclinical evidence for mitochondrial DNA as a potential blood biomarker for chemotherapy-induced peripheral neuropathy
Source: PLoS One. 2022 Jan 11;17(1):e0262544. doi: 10.1371/journal.pone.0262544 (PMC8752024; doi:10.1371/journal.pone.0262544)
Supplement: S3 Raw data — (XLSX) [file pone.0262544.s003.xlsx]

## Sheet: Fig 3A Paclitaxel - DRG
			B2M				Mito
Time Point	Treatment	#	Plate 1	Plate 2	Plate 3	Mean	Plate 1	Plate 2	Plate 3	Mean	Mt/N ratio - black squares on Fig 3	Mean - height of bar on Fig 3	SEM - error bar on Fig 3
D7	Vehicle	1	1980	3160	1080	2073.33	4770000	5630000	5850000	5.41667e+06	2612.54	2210.84	470.856
D7	Vehicle	2	5210	4550	3210	4323.33	3580000	4820000	5140000	4.51333e+06	1043.95
D7	Vehicle	3	1400	1870	2330	1866.67	4130000	3770000	3950000	3950000	2116.07
D7	Vehicle	4	984	2040	4900	2641.33	2700000	2920000	2390000	2670000	1010.85
D7	Vehicle	6	149	153	136	146	588000	615000	603000	602000	4123.29
D7	Vehicle	11	1900	1730	1700	1776.67	4240000	3580000	4750000	4190000	2358.35
D7	Taxol	5	2970	1270	2180	2140	2610000	2540000	2290000	2480000	1158.88	2312.15	414.823
D7	Taxol	6	1580	1080	5850	2836.67	4540000	5300000	4710000	4850000	1709.75
D7	Taxol	7	807	761	709	759	2910000	2630000	3420000	2.98667e+06	3935
D7	Taxol	8	1490	1490	1880	1620	3660000	3400000	3910000	3.65667e+06	2257.2
D7	Taxol	9	1560	1310	2380	1750	3360000	3080000	2840000	3.09333e+06	1767.62
D7	Taxol	12	2290	2320	2140	2250	6740000	6470000	7340000	6850000	3044.44
D28	Vehicle	1	2750	1430	1300	1826.67	7510000	8680000	9180000	8.45667e+06	4629.56	2393.87	497.382
D28	Vehicle	2	2120	2640	2770	2510	7710000	6860000	7610000	7.39333e+06	2945.55
D28	Vehicle	1	1790	1870	2720	2126.67	4810000	1150000	2570000	2.84333e+06	1336.99
D28	Vehicle	2	1670	1930	2350	1983.33	3440000	3370000	4010000	3.60667e+06	1818.49
D28	Vehicle	10	5680	1120	1270	2690	4540000	5280000	5190000	5.00333e+06	1859.98
D28	Vehicle	11	1230	697	510	812.333	1360000	1520000	1440000	1440000	1772.67
D28	Taxol	3	4710	2590	3400	3566.67	6890000	5520000	6520000	6310000	1769.16	2661.9	641.306
D28	Taxol	4	8180	2490	2750	4473.33	4800000	6630000	6510000	5980000	1336.81
D28	Taxol	5	3090	1710	2670	2490	5280000	4830000	5090000	5.06667e+06	2034.81
D28	Taxol	7	1280	1230	1460	1323.33	3140000	3210000	3420000	3.25667e+06	2460.96
D28	Taxol	7	1660	1930	2120	1903.33	5300000	4420000	5410000	5.04333e+06	2649.74
D28	Taxol	9	388	727	656	590.333	3300000	3340000	3490000	3.37667e+06	5719.93

## Sheet: Fig 3B Paclitaxel - Saph Nerve
			B2M				Mito
Time Point	Treatment	#	Plate 1	Plate 2	Plate 3	Mean	Plate 1	Plate 2	Plate 3	Mean	Mt/N ratio - black squares on Fig 3	Mean - height of bar on Fig 3	SEM - error bar on Fig 3
D7	Vehicle	1	8880	9420	10400	9566.67	4720000	4480000	5230000	4810000	502.787	717.133	115.026
D7	Vehicle	2	3870	5970	3870	4570	1670000	2000000	1490000	1720000	376.368
D7	Vehicle	3	2760	3280	5220	3753.33	2890000	3380000	4000000	3.42333e+06	912.078
D7	Vehicle	4	2440	2490	2850	2593.33	2450000	2870000	2530000	2.61667e+06	1009
D7	Vehicle	6	1760	1530	2080	1790	1490000	2160000	1640000	1.76333e+06	985.102
D7	Vehicle	11	5500	4690	13000	7730	4080000	3780000	4140000	4000000	517.464
D7	Taxol	5	5970	6810	7730	6836.67	2300000	1830000	2370000	2.16667e+06	316.919	493.632	75.0164
D7	Taxol	6	6790	5530	4650	5656.67	1850000	1500000	2220000	1.85667e+06	328.226
D7	Taxol	7	2820	3220	17300	7780	3730000	4370000	4250000	4.11667e+06	529.135
D7	Taxol	8	3160	3070	3340	3190	2590000	2820000	2330000	2580000	808.777
D7	Taxol	9	4740	5370	3390	4500	2140000	1650000	1880000	1890000	420
D7	Taxol	12	3320	3510	3300	3376.67	2230000	1310000	2120000	1.88667e+06	558.736
D28	Vehicle	1	5270	6270	7350	6296.67	2100000	1830000	1760000	1.89667e+06	301.218	489.261	91.9552
D28	Vehicle	2	9080	15500	7900	10826.7	3210000	3500000	4380000	3.69667e+06	341.441
D28	Vehicle	1	2410	4780	3280	3490	3260000	1530000	3160000	2650000	759.312
D28	Vehicle	2	939	973	1240	1050.67	494000	834000	1150000	826000	786.168
D28	Vehicle	10	6020	7570	6940	6843.33	2100000	2130000	2090000	2.10667e+06	307.842
D28	Vehicle	11	7070	6870	7330	7090	2680000	2980000	3690000	3.11667e+06	439.586
D28	Taxol	3	3260	3270	3990	3506.67	2410000	1820000	2050000	2.09333e+06	596.958	543.686	127.203
D28	Taxol	4	15800	16700	16200	16233.3	4750000	4270000	5250000	4.75667e+06	293.018
D28	Taxol	5	2050	2000	2170	2073.33	2050000	2390000	2350000	2.26333e+06	1091.64
D28	Taxol	7	11600	11300	11300	11400	2100000	2810000	3900000	2.93667e+06	257.602
D28	Taxol	7	6940	7290	7420	7216.67	3970000	6150000	3840000	4.65333e+06	644.804
D28	Taxol	9	13400	10500	14900	12933.3	5740000	7620000	1310000	4890000	378.093

## Sheet: Fig 3C Paclitaxel - Spinal Cord
			B2M				Mito
Time Point	Treatment	#	Plate 1	Plate 2	Plate 3	Mean	Plate 1	Plate 2	Plate 3	Mean	Mt/N ratio - black squares on Fig 3	Mean - height of bar on Fig 3	SEM - error bar on Fig 3
D7	Vehicle	1	2300	1680	1640	1873.33	4890000	6030000	5990000	5.63667e+06	3008.9	1828.11	304.204
D7	Vehicle	2	11300	5840	5960	7700	7320000	7980000	8090000	7.79667e+06	1012.55
D7	Vehicle	3	5200	5560	4130	4963.33	11100000	9840000	9420000	10120000	2038.95
D7	Vehicle	4	25300	4210	11500	13670	12700000	10900000	18400000	14000000	1024.14
D7	Vehicle	6	3780	4130	5360	4423.33	9780000	6400000	9540000	8.57333e+06	1938.21
D7	Vehicle	11	3950	7730	9030	6903.33	14100000	13500000	12700000	1.34333e+07	1945.92
D7	Taxol	5	8900	9660	6930	8496.67	16400000	17100000	11600000	1.50333e+07	1769.32	2802.79	661.926
D7	Taxol	6	4910	3700	7210	5273.33	11300000	10700000	10700000	10900000	2067
D7	Taxol	7	30300	39900	64600	44933.3	63400000	68800000	73500000	6.85667e+07	1525.96
D7	Taxol	8	22200	11800	16000	16666.7	31800000	25300000	43300000	3.34667e+07	2008
D7	Taxol	9	13300	12800	9620	11906.7	66900000	56400000	80200000	6.78333e+07	5697.09
D7	Taxol	12	7230	6820	5740	6596.67	17400000	38900000	17900000	2.47333e+07	3749.37
D28	Vehicle	1	5220	4780	5100	5033.33	19500000	20000000	19900000	19800000	3933.77	3090.73	377.253
D28	Vehicle	2	5550	4130	6050	5243.33	12200000	12200000	12000000	1.21333e+07	2314.05
D28	Vehicle	1	11700	44700	14300	23566.7	41600000	54600000	61900000	52700000	2236.21
D28	Vehicle	2	4760	5270	3720	4583.33	24500000	14500000	21900000	20300000	4429.09
D28	Vehicle	10	26500	4340	16000	15613.3	51000000	36600000	61900000	4.98333e+07	3191.72
D28	Vehicle	11	9400	14700	21400	15166.7	29900000	36100000	45000000	37000000	2439.56
D28	Taxol	3	13000	2130	4440	6523.33	11900000	17000000	12600000	1.38333e+07	2120.59	2608.33	422.976
D28	Taxol	4	7590	6720	6530	6946.67	26800000	19700000	23200000	2.32333e+07	3344.53
D28	Taxol	5	12600	23900	12500	16333.3	21100000	56600000	78400000	5.20333e+07	3185.71
D28	Taxol	7	21400	42900	25600	29966.7	31400000	25200000	35500000	30700000	1024.47
D28	Taxol	7	7730	18300	6460	10830	43600000	44000000	37200000	41600000	3841.18
D28	Taxol	9	446	8240	4260	4315.33	8000000	9630000	9990000	9.20667e+06	2133.48
