# Supplementary material for: Preclinical evidence for mitochondrial DNA as a potential blood biomarker for chemotherapy-induced peripheral neuropathy
Source: PLoS One. 2022 Jan 11;17(1):e0262544. doi: 10.1371/journal.pone.0262544 (PMC8752024; doi:10.1371/journal.pone.0262544)
Supplement: S4 Raw data — (XLSX) [file pone.0262544.s004.xlsx]

## Sheet: Fig 4A-Paclitaxel CI activity
ACTIVITY						QUANTITY						ACTIVITY/QUANTITY
Day 7	Condition	Read 1	Read 2	Average mABS		Day 7	Condition	Read 1	Read 2	Average mABS		Day 7	Condition	Average mABS - black squares on Fig 4	Mean - Height of bar on Fig 4	SEM - Error bar on Figure 4
	Vehicle	76.4115	67.4897	71.9506			Vehicle	189.207	195.708	192.457			Vehicle	0.373852
	Vehicle	63.1917	63.8776	63.5346			Vehicle	208.468	194.618	201.543			Vehicle	0.315241
	Vehicle	111.085	93.9528	102.519			Vehicle	158.109	187.513	172.811			Vehicle	0.593243
	Vehicle	42.6768	49.9132	46.295			Vehicle	187.775	186.995	187.385			Vehicle	0.247058
	Vehicle	39.9192	36.805	38.3621			Vehicle	150.317	152.96	151.639			Vehicle	0.252984
	Vehicle	73.7822	89.9623	81.8723			Vehicle	234.333	225.657	229.995			Vehicle	0.355974	0.356392	0.0518793
	Paclitaxel	47.2454	37.0312	42.1383			Paclitaxel	138.023	150.609	144.316			Paclitaxel	0.291987
	Paclitaxel	51.1235	52.7468	51.9352			Paclitaxel	163.258	154.076	158.667			Paclitaxel	0.327321
	Paclitaxel	58.3999	56.5075	57.4537			Paclitaxel	188.297	195.093	191.695			Paclitaxel	0.299714
	Paclitaxel	58.4349	67.9718	63.2034			Paclitaxel	189.543	181.203	185.373			Paclitaxel	0.340952
	Paclitaxel	65.3239	57.6924	61.5082			Paclitaxel	220.664	179.394	200.029			Paclitaxel	0.307496
	Paclitaxel	61.572	62.7275	62.1497			Paclitaxel	179.776	186.586	183.181			Paclitaxel	0.33928	0.317792	0.0085394
ACTIVITY						QUANTITY						ACTIVITY/QUANTITY
Peak	Condition	Read 1	Read 2	Average mABS		Peak	Condition	Read 1	Read 2	Average mABS		Peak	Condition	Average mABS - black squares on Fig 4	Mean - Height of bar on Fig 4	SEM - Error bar on Figure 4
	Vehicle	122.98	107.165	115.073			Vehicle	145.811	141.393	143.602			Vehicle	0.80133
	Vehicle	106.61	106.914	106.762			Vehicle	157.506	167.457	162.481			Vehicle	0.657072
	Vehicle	96.8591	103.345	100.102			Vehicle	135.924	143.685	139.805			Vehicle	0.716013
	Vehicle	117.965	107.525	112.745			Vehicle	117.078	136.932	127.005			Vehicle	0.887723
	Vehicle	126.067	120.943	123.505			Vehicle	126.731	91.2571	108.994			Vehicle	1.13314
	Vehicle	142.965	191.361	167.163			Vehicle	142.066	147.183	144.624			Vehicle	1.15584
	Vehicle	62.2231	81.2019	71.7125			Vehicle	67.9352	69.1905	68.5628			Vehicle	1.04594	0.913865	0.0759875
	Paclitaxel	140.663	126.095	133.379			Paclitaxel	167.778	153.393	160.585			Paclitaxel	0.830579
	Paclitaxel	95.7364	100.904	98.3204			Paclitaxel	183.333	177.847	180.59			Paclitaxel	0.54444
	Paclitaxel	159.113	140.591	149.852			Paclitaxel	189.546	199.701	194.624			Paclitaxel	0.769958
	Paclitaxel	114.041	136.657	125.349			Paclitaxel	171.063	172.767	171.915			Paclitaxel	0.729137
	Paclitaxel	118.244	124.101	121.172			Paclitaxel	148.431	145.626	147.029			Paclitaxel	0.824141
	Paclitaxel	175.7	171.141	173.42			Paclitaxel	164.958	168.02	166.489			Paclitaxel	1.04163
	Paclitaxel	132.484	126.697	129.59			Paclitaxel	113.909	106.739	110.324			Paclitaxel	1.17463	0.844931	0.0782782

## Sheet: Fig 4B -Oxaliplatin CI activity
ACTIVITY						QUANTITY						ACTIVITY/QUANTITY
Day 7	Condition	Read 1	Read 2	Average mABS		Day 7	Condition	Read 1	Read 2	Average mABS		Day 7	Condition	Average mABS - black squares on Fig 4	Mean - Height of bar on Fig 4	SEM - Error bar on Figure 4
6	oxaliplatin	99.9	95.9	97.9		6	oxaliplatin	102.155	68.1313	85.1431		6	oxaliplatin	1.14983
8	oxaliplatin	84.1	77.8	80.95		8	oxaliplatin	86.8128	64.5507	75.6817		8	oxaliplatin	1.06961
14	oxaliplatin	91.7	91.7	91.7		14	oxaliplatin	87.0645	52.0226	69.5435		14	oxaliplatin	1.3186
15	oxaliplatin	90.1	78	84.05		15	oxaliplatin	99.1452	147.482	123.314		15	oxaliplatin	0.681596
18	oxaliplatin	63.6	66.5	65.05		18	oxaliplatin	40.4725	67.331	53.9017		18	oxaliplatin	1.20683	1.08529	0.108762
4	saline	117.9	110.6	114.25		4	saline	158.143	123.756	140.949		4	saline	0.810576
7	saline	74.4	75.7	75.05		7	saline	94.0901	42.1542	68.1222		7	saline	1.1017
9	saline	122.1	120.8	121.45		9	saline	63.5895	81.2509	72.4202		9	saline	1.67702
13	saline	98.3	107.7	103		13	saline	90.2569	141.957	116.107		13	saline	0.887112
17	saline	87.9	89.9	88.9		17	saline	118.634	86.2247	102.429		17	saline	0.867915	1.06886	0.159853
ACTIVITY						QUANTITY						ACTIVITY/QUANTITY
Peak	Condition	Read 1	Read 2	Average mABS		Peak	Condition	Read 1	Read 2	Average mABS		Peak	Condition	Average mABS - black squares on Fig 4	Mean - Height of bar on Fig 4	SEM - Error bar on Figure 4
2	oxaliplatin	101.763	107.412	104.587		2	oxaliplatin	79.7	77.9	78.8		2	oxaliplatin	1.32725
3	oxaliplatin	141.036	*	141.05		3	oxaliplatin	127.3	113.6	120.45		3	oxaliplatin	1.17102
5	oxaliplatin	136.188	132.091	134.139		5	oxaliplatin	104.9	116.9	110.9		5	oxaliplatin	1.20955
7	oxaliplatin	124.407	6.4073	65.4073		7	oxaliplatin	103.7	106.9	105.3		7	oxaliplatin	0.621151
9	oxaliplatin	143.531	144.05	143.791		9	oxaliplatin	119.4	74.7	97.05		9	oxaliplatin	1.48161	1.16212	0.145657
1	saline	109.091	95.9413	102.516		1	saline	77.3	96.2	86.75		1	saline	1.18174
4	saline	136.726	110.236	123.481		4	saline	154.8	92.3	123.55		4	saline	0.999438
6	saline	126.093	127.557	126.825		6	saline	77.3	65.5	71.4		6	saline	1.77626
8	saline	2.4071	110.688	56.5475		8	saline	111.1	109.8	110.45		8	saline	0.511974
10	saline	136.837	116.549	126.693		10	saline	101.5	127.5	114.5		10	saline	1.10649	1.11518	0.202335
		*	Technical error - Noted in manuscript methods

## Sheet: Fig 4C - Bortezomib CI activity
ACTIVITY						QUANTITY						ACTIVITY/QUANTITY
Day 4	Condition	Read 1	Read 2	Average mABS		Day 4	Condition	Read 1	Read 2	Average mABS		Day 4	Condition	Average mABS - black squares on Fig 4	Mean - Height of bar on Fig 4	SEM - Error bar on Figure 4
Cohort 32 #2	VEH	72.3094	73.4118	72.8606		Cohort 32 #2	VEH	77.1667	83.3749	80.2708		Cohort 32 #2	VEH	0.907685
Cohort 32 #4	VEH	55.5667	57.1992	56.3829		Cohort 32 #4	VEH	93.945	93.474	93.7095		Cohort 32 #4	VEH	0.601678
Cohort 32 #6	VEH	108.373	98.1195	103.246		Cohort 32 #6	VEH	102.375	109.7	106.037		Cohort 32 #6	VEH	0.973679
Cohort 33 #4	VEH	113.154	103.444	108.299		Cohort 33 #4	VEH	109.525	105.612	107.569		Cohort 33 #4	VEH	1.00679
Cohort 33 #5	VEH	103.149	96.9103	100.03		Cohort 33 #5	VEH	100.515	93.7164	97.1157		Cohort 33 #5	VEH	1.03001
Cohort 33 #6	VEH	116.584	108.026	112.305		Cohort 33 #6	VEH	82.2095	79.0636	80.6365		Cohort 33 #6	VEH	1.39273	0.985428	0.103567
Cohort 32 #1	BTZ	18.8073	18.8174	18.8124		Cohort 32 #1	BTZ	41.3162	45.0354	43.1758		Cohort 32 #1	BTZ	0.435715
Cohort 32 #3	BTZ	78.4449	85.007	81.726		Cohort 32 #3	BTZ	79.7836	75.7289	77.7562		Cohort 32 #3	BTZ	1.05105
Cohort 32 #5	BTZ	82.9342	68.5469	75.7406		Cohort 32 #5	BTZ	73.6506	64.4558	69.0532		Cohort 32 #5	BTZ	1.09684
Cohort 33 #1	BTZ	113.664	107.764	110.714		Cohort 33 #1	BTZ	88.1491	71.2994	79.7243		Cohort 33 #1	BTZ	1.38871
Cohort 33 #2	BTZ	119.141	117.569	118.355		Cohort 33 #2	BTZ	88.3299	95.9318	92.1308		Cohort 33 #2	BTZ	1.28464
Cohort 33 #3	BTZ	99.0873	97.56	98.3237		Cohort 33 #3	BTZ	111.483	108.887	110.185		Cohort 33 #3	BTZ	0.89235	1.02489	0.137888
ACTIVITY						QUANTITY						ACTIVITY/QUANTITY
Peak	Condition	Read 1	Read 2	Average mABS		Peak	Condition	Read 1	Read 2	Average mABS		Peak	Condition	Average mABS - black squares on Fig 4	Mean - Height of bar on Fig 4	SEM - Error bar on Figure 4
Cohort 29 #2	VEH	61.9405	60.1747	61.0576		Cohort 29 #2	VEH	132.709	151.685	142.197		Cohort 29 #2	VEH	0.429388
Cohort 29 #3	VEH	71.4008	29.5528	50.4768		Cohort 29 #3	VEH	151.894	106.46	129.177		Cohort 29 #3	VEH	0.390757
Cohort 29 #5	VEH	28.6383	29.8226	29.2305		Cohort 29 #5	VEH	103.173	92.1243	97.6486		Cohort 29 #5	VEH	0.299343
Cohort 29 #7	VEH	43.3332	28.4563	35.8948		Cohort 29 #7	VEH	109.355	100.36	104.858		Cohort 29 #7	VEH	0.342319
Cohort 29 #9	VEH	21.1692	57.038	39.1036		Cohort 29 #9	VEH	85.5668	89.3844	87.4756		Cohort 29 #9	VEH	0.447023
Cohort 29 #11	VEH	76.3792	72.3269	74.353		Cohort 29 #11	VEH	128.218	121.07	124.644		Cohort 29 #11	VEH	0.596524	0.417559	0.0421865
Cohort 29 #1	BTZ	94.7842	94.7631	94.7737		Cohort 29 #1	BTZ	196.593	180.046	188.32		Cohort 29 #1	BTZ	0.503259
Cohort 29 #4	BTZ	38.684	35.0078	36.8459		Cohort 29 #4	BTZ	162.062	153.198	157.63		Cohort 29 #4	BTZ	0.23375
Cohort 29 #6	BTZ	37.1492	38.2999	37.7246		Cohort 29 #6	BTZ	146.176	117.682	131.929		Cohort 29 #6	BTZ	0.285946
Cohort 29 #8	BTZ	33.0839	38.8884	35.9861		Cohort 29 #8	BTZ	125.767	118.351	122.059		Cohort 29 #8	BTZ	0.294826
Cohort 29 #10	BTZ	53.3581	49.6766	51.5174		Cohort 29 #10	BTZ	106.61	100.35	103.48		Cohort 29 #10	BTZ	0.497849
Cohort 29 #12	BTZ	62.9352	73.9933	68.4643		Cohort 29 #12	BTZ	99.0864	95.8256	97.456		Cohort 29 #12	BTZ	0.702514	0.419691	0.0732882
